# Supplementary material for: From Survey Results to a Decision-Making Matrix for Strategic Planning in Healthcare: The Case of Clinical Pathways
Source: Int J Environ Res Public Health. 2022 Jun 25;19(13):7806. doi: 10.3390/ijerph19137806 (PMC9265412; doi:10.3390/ijerph19137806)
Supplement: Supplementary file 1 [file ijerph-19-07806-s001.zip]

Archive with 1 entries (1 files):
- ijerph-1752712-supplementary.pdf
